# Supplementary material for: Context-dependent influence of path integration on nest plume following in desert ants
Source: iScience. 2026 Jun 25;29(7):116523. doi: 10.1016/j.isci.2026.116523 (PMC13377868; doi:10.1016/j.isci.2026.116523)
Supplement: Data S1. Contains an Excel file with all raw data [file mmc2.xlsx]

## Sheet: Figure 2
Treatment	Time to enter nest [s]
Homing ants: 10 m (i)	not entered
Homing ants: 10 m (i)	not entered
Homing ants: 10 m (i)	not entered
Homing ants: 10 m (i)	not entered
Homing ants: 10 m (i)	not entered
Homing ants: 10 m (i)	not entered
Homing ants: 10 m (i)	not entered
Homing ants: 10 m (i)	not entered
Homing ants: 10 m (i)	not entered
Homing ants: 10 m (i)	not entered
Homing ants: 10 m (i)	not entered
Homing ants: 10 m (i)	not entered
Homing ants: 10 m (i)	not entered
Homing ants: 10 m (i)	not entered
Homing ants: 10 m (i)	not entered
Homing ants: 10 m (i)	not entered
Homing ants: 10 m (i)	not entered
Homing ants: 10 m (i)	not entered
Homing ants: 10 m (i)	not entered
Homing ants: 10 m (i)	not entered
Homing ants: 10 m (i)	not entered
Homing ants: 10 m (i)	not entered
Homing ants: 10 m (i)	not entered
Homing ants: 10 m (i)	not entered
Homing ants: 10 m (i)	not entered
Homing ants: 10 m (i)	not entered
Homing ants: 10 m (i)	not entered
Homing ants: 10 m (i)	not entered
Homing ants: 10 m (i)	not entered
Homing ants: 10 m (i)	not entered
Homing ants: 10 m (i)	not entered
Homing ants: 10 m (i)	not entered
Homing ants: 10 m (i)	not entered
Homing ants: 10 m (i)	not entered
Homing ants: 10 m (i)	not entered
Homing ants: 10 m (i)	not entered
Homing ants: 10 m (i)	<10
Homing ants: 10 m (i)	<10
Homing ants: 10 m (i)	not entered
Homing ants: 10 m (i)	not entered
Homing ants: 10 m (i)	<10
Homing ants: 10 m (i)	not entered
Homing ants: 10 m (i)	not entered
Homing ants: 10 m (i)	<10
Homing ants: 10 m (i)	not entered
Homing ants: 10 m (i)	<10
Homing ants: 10 m (i)	not entered
Homing ants: 10 m (i)	not entered
Homing ants: 10 m (i)	not entered
Homing ants: 10 m (i)	not entered
Homing ants: 10 m (i)	not entered
Homing ants: 10 m (i)	not entered
Homing ants: 10 m (i)	not entered
Homing ants: 10 m (i)	not entered
Homing ants: 10 m (i)	not entered
Homing ants: 10 m (i)	not entered
Homing ants: 10 m (i)	not entered
Homing ants: 10 m (i)	not entered
Homing ants: 10 m (i)	not entered
Homing ants: 10 m (i)	not entered
Homing ants: 10 m (i)	not entered
Homing ants: 10 m (i)	not entered
Homing ants: 10 m (i)	not entered
Homing ants: 10 m (i)	not entered
Homing ants: 10 m (i)	not entered
Homing ants: 10 m (i)	not entered
Homing ants: 10 m (i)	not entered
Homing ants: 10 m (i)	not entered
Homing ants: 10 m (i)	not entered
Homing ants: 10 m (i)	not entered
Homing ants: 10 m (i)	not entered
Homing ants: 0 m (ii)	<10
Homing ants: 0 m (ii)	<10
Homing ants: 0 m (ii)	<10
Homing ants: 0 m (ii)	<30
Homing ants: 0 m (ii)	<10
Homing ants: 0 m (ii)	<10
Homing ants: 0 m (ii)	<30
Homing ants: 0 m (ii)	<10
Homing ants: 0 m (ii)	not entered
Homing ants: 0 m (ii)	<10
Homing ants: 0 m (ii)	<30
Homing ants: 0 m (ii)	<10
Homing ants: 0 m (ii)	<60
Homing ants: 0 m (ii)	<30
Homing ants: 0 m (ii)	<10
Homing ants: 0 m (ii)	<10
Homing ants: 0 m (ii)	<10
Homing ants: 0 m (ii)	<10
Homing ants: 0 m (ii)	<10
Homing ants: 0 m (ii)	<10
Homing ants: 0 m (ii)	<10
Homing ants: 0 m (ii)	<30
Homing ants: 0 m (ii)	<10
Homing ants: 0 m (ii)	<10
Homing ants: 0 m (ii)	<30
Homing ants: 0 m (ii)	<10
Homing ants: 0 m (ii)	<10
Homing ants: 0 m (ii)	<10
Homing ants: 0 m (ii)	<10
Homing ants: 0 m (ii)	<10
Homing ants: 0 m (ii)	<10
Homing ants: 0 m (ii)	<30
Homing ants: 0 m (ii)	<60
Homing ants: 0 m (ii)	<10
Homing ants: 0 m (ii)	<10
Searching ants: 10 m (iii)	not entered
Searching ants: 10 m (iii)	<10
Searching ants: 10 m (iii)	<10
Searching ants: 10 m (iii)	not entered
Searching ants: 10 m (iii)	<10
Searching ants: 10 m (iii)	<30
Searching ants: 10 m (iii)	not entered
Searching ants: 10 m (iii)	<10
Searching ants: 10 m (iii)	<10
Searching ants: 10 m (iii)	not entered
Searching ants: 10 m (iii)	<10
Searching ants: 10 m (iii)	<10
Searching ants: 10 m (iii)	<10
Searching ants: 10 m (iii)	not entered
Searching ants: 10 m (iii)	not entered
Searching ants: 10 m (iii)	<30
Searching ants: 10 m (iii)	not entered
Searching ants: 10 m (iii)	<10
Searching ants: 10 m (iii)	<10
Searching ants: 10 m (iii)	<10
Searching ants: 10 m (iii)	not entered
Searching ants: 10 m (iii)	<10
Searching ants: 10 m (iii)	<10
Searching ants: 10 m (iii)	<60
Searching ants: 10 m (iii)	not entered
Searching ants: 10 m (iii)	<30
Searching ants: 10 m (iii)	<10
Searching ants: 10 m (iii)	<10
Searching ants: 10 m (iii)	<10
Searching ants: 10 m (iii)	<10
Searching ants: 10 m (iii)	<10
Searching ants: 10 m (iii)	<10
Searching ants: 10 m (iii)	not entered
Searching ants foreign nest: 10 m (iv)	not entered
Searching ants foreign nest: 10 m (iv)	not entered
Searching ants foreign nest: 10 m (iv)	<10
Searching ants foreign nest: 10 m (iv)	<10
Searching ants foreign nest: 10 m (iv)	not entered
Searching ants foreign nest: 10 m (iv)	not entered
Searching ants foreign nest: 10 m (iv)	not entered
Searching ants foreign nest: 10 m (iv)	<10
Searching ants foreign nest: 10 m (iv)	not entered
Searching ants foreign nest: 10 m (iv)	not entered
Searching ants foreign nest: 10 m (iv)	<10
Searching ants foreign nest: 10 m (iv)	not entered
Searching ants foreign nest: 10 m (iv)	not entered
Searching ants foreign nest: 10 m (iv)	not entered
Searching ants foreign nest: 10 m (iv)	<10

## Sheet: Figure 3
Treatment	Time to enter nest [s]
Homing ants: 10 min (i)	not entered
Homing ants: 10 min (i)	not entered
Homing ants: 10 min (i)	not entered
Homing ants: 10 min (i)	not entered
Homing ants: 10 min (i)	<10
Homing ants: 10 min (i)	not entered
Homing ants: 10 min (i)	not entered
Homing ants: 10 min (i)	<10
Homing ants: 10 min (i)	not entered
Homing ants: 10 min (i)	<10
Homing ants: 10 min (i)	not entered
Homing ants: 10 min (i)	not entered
Homing ants: 10 min (i)	not entered
Homing ants: 10 min (i)	not entered
Homing ants: 10 min (i)	not entered
Homing ants: 10 min (i)	not entered
Homing ants: 10 min (i)	not entered
Homing ants: 10 min (i)	not entered
Homing ants: 10 min (i)	not entered
Homing ants: 10 min (i)	not entered
Homing ants: 10 min (i)	<10
Homing ants: 10 min (i)	<10
Homing ants: 10 min (i)	not entered
Homing ants: 10 min (i)	not entered
Homing ants: 10 min (i)	not entered
Homing ants: 60 min (ii)	not entered
Homing ants: 60 min (ii)	not entered
Homing ants: 60 min (ii)	not entered
Homing ants: 60 min (ii)	not entered
Homing ants: 60 min (ii)	not entered
Homing ants: 60 min (ii)	<10
Homing ants: 60 min (ii)	<10
Homing ants: 60 min (ii)	not entered
Homing ants: 60 min (ii)	not entered
Homing ants: 60 min (ii)	not entered
Homing ants: 60 min (ii)	not entered
Homing ants: 60 min (ii)	not entered
Homing ants: 60 min (ii)	not entered
Homing ants: 60 min (ii)	not entered
Homing ants: 60 min (ii)	not entered
Homing ants: 60 min (ii)	not entered
Homing ants: 60 min (ii)	<10
Homing ants: 60 min (ii)	<30
Homing ants: 60 min (ii)	not entered
Homing ants: 60 min (ii)	not entered
Homing ants: 60 min (ii)	not entered
Homing ants: 60 min (ii)	<10
Homing ants: 60 min (ii)	not entered
Homing ants: 60 min (ii)	not entered
Homing ants: 60 min (ii)	not entered
Homing ants: 120 min (iii)	not entered
Homing ants: 120 min (iii)	<10
Homing ants: 120 min (iii)	not entered
Homing ants: 120 min (iii)	not entered
Homing ants: 120 min (iii)	not entered
Homing ants: 120 min (iii)	<10
Homing ants: 120 min (iii)	not entered
Homing ants: 120 min (iii)	not entered
Homing ants: 120 min (iii)	not entered
Homing ants: 120 min (iii)	<10
Homing ants: 120 min (iii)	<10
Homing ants: 120 min (iii)	not entered
Homing ants: 120 min (iii)	not entered
Homing ants: 120 min (iii)	not entered
Homing ants: 120 min (iii)	not entered
Homing ants: 120 min (iii)	<10
Homing ants: 120 min (iii)	not entered
Homing ants: 120 min (iii)	not entered
Homing ants: 120 min (iii)	not entered
Homing ants: 120 min (iii)	not entered
Homing ants: 120 min (iii)	not entered
Homing ants: 120 min (iii)	<10
Homing ants: 120 min (iii)	not entered
Homing ants: 120 min (iii)	not entered
Homing ants: 120 min (iii)	not entered
